# Supplementary material for: Establishment of a juvenile mouse asthma model induced by postnatal hyperoxia exposure combined with early OVA sensitization
Source: Heliyon. 2023 Dec 3;10(1):e23291. doi: 10.1016/j.heliyon.2023.e23291 (PMC10750071; doi:10.1016/j.heliyon.2023.e23291)
Supplement: Multimedia component 1 [file mmc1.xlsx]

## Sheet: Sheet1
groups：I-Air+PBS II-O2+PBS III-Air+OVA IV-O2+OVA
IL-2						tIgE						leukocyte
I	II	III	IV			I	II	III	IV			I	II	III	IV
74.5	107.17	442.04	119.97			5.14	2.5	6.75	25.21			28.22	30.26	34.47	117.65
50.8	104.15	217.81	105.15			3.98	3.04	6.7	17.69			18.8	35.69	33.29	140.64
72.51	190.39	329.13	63.93			3.92	6.09	5.44	11.13			20.24	43.54	30.16	143.31
48.18	177.15	574.32	116.93			6.69	4.62	6.05	24.43			26.75	30.47	48.81	153.67
141.7	52.44	224.9	79.13			3.88	3.71	5.77	16.13			24.44	33.73	25.32	116.28
137.95	83.78	240.23	166.42			2.05	5.16	4.4	15.49			26.27	30.14	36.29	111.78
128.43	144.09	400.41	140.34			3.87	4.35	6.53	25.84			35.99	48.52	49.94	113.82
154.03	148.2	317.56	129.79			3.9	7.44	5.89	9.16			21.69	36.89	20.81	132.09
IL-17A						IL-5						Eosinophils
I	II	III	IV			I	II	III	IV			I	II	III	IV
5.13	63.57	62.33	95.98			40.65	72.98	97.47	147.1			3.98	5.57	2.92	16.84
7.91	42.33	55.95	108.52			32.52	38.82	62.55	157.88			1.89	6.79	4.47	30.31
7.15	67.78	76.48	134.38			56.46	28.42	84.97	202.13			2.14	1.18	5.75	27.62
18.83	68.54	57.24	128.09			68.63	33.53	89.47	203.46			2.94	3.31	6	36.91
22.44	73.34	48.69	118.61			39.15	29.31	68.3	194.22			3.21	2.77	4.67	12.05
16.64	46.26	63.187	193.12			25.61	64.25	78.77	173.51			5.5	1.87	3.33	20.47
25.46	48.38	49.7	135.11			36.54	36.07	41.59	157.2			2.89	2.01	2.41	16.11
31.09	101.98	46.26	148.15			34.12	39.21	97.59	231.76			1.61	3.72	2.58	11.36
IL-10						IL-13						Weight
I	II	III	IV			I	II	III	IV			I	II	III	IV
106.22	78.69	77.19	35.54			12.51	14.75	14.68	29.41			19.639	17.142	19.798	16.384
113.12	85.89	12.48	33.74			12.08	12.8	17.71	33.22			18.795	17.602	17.981	17.286
104.52	44.18	51.1	52.81			15.1	9.4	15.46	26.98			19.921	18.196	19.842	17.042
152.77	52.81	67.19	56.9			12.5	17.19	20.05	40.53			18.623	16.874	18.754	16.572
278.57	54	13.5	24.01			19.67	21.82	22.02	54.19			19.765	17.821	19.723	18.22
97.5	75.81	74.29	32.66			14.97	10.19	13.59	37.3			17.765	16.536	20.21	17.325
133.18	56.9	49.93	15.36			14.12	14.17	27.39	23.09			20.102	18.012	20.102	16.784
190.7	21.13	30.85	9.59			16.99	14.42	12.05	36.6			19.816	17.224	19.816	18.565
Inflammation socres						SIGE					0	1.039	1.244	1.135	1.176
I	II	III	IV			I	II	III	IV			1.296	1.237	1.196	1.156
0	3	0	4			0.12	0.2	0.5	0.6			1.162	1.305	1.213	1.15
0	2	1	4			0.25	0.23	0.42	0.75			1.141	1.235	1.163	1.313
0	1	0	3			0.16	0.19	0.36	0.82			1.192	1.146	1.213	1.299
0	2	1	4			0.13	0.26	0.29	0.56			1.117	1.219	1.168	1.244
0	1	1	3			0.21	0.14	0.21	0.72			1.549	1.182	1.264	1.186
0	2	1	4			0.26	0.36	0.37	0.53			1.192	1.243	1.256	1.263
0	1	0	4			0.08	0.12	0.24	0.64		7	1.176	2.867	3.856	3.184
0	3	1	4			0.05	0.28	0.34	0.68			1.156	3.162	3.798	3.28
												1.15	3.219	3.621	3.243
												1.313	3.235	3.752	2.968
												1.299	3.312	3.728	3.312
												1.244	3.196	3.642	3.237
												1.186	3.171	4.126	3.141
												1.263	3.214	3.836	3.192
											42	19.639	17.142	19.798	16.384
												18.795	17.602	17.981	17.286
												19.921	18.196	19.842	17.042
												18.623	16.874	18.754	16.572
												19.765	17.821	19.723	18.22
												17.765	16.536	20.21	17.325
												20.102	18.012	20.102	16.784
												19.816	17.224	19.816	18.565
